# Supplementary material for: Molecular Differences Based on Erythrocyte Fatty Acid Profile to Personalize Dietary Strategies between Adults and Children with Obesity
Source: Metabolites. 2021 Jan 8;11(1):43. doi: 10.3390/metabo11010043 (PMC7827034; doi:10.3390/metabo11010043)
Supplement: Supplementary file 1 [file metabolites-11-00043-s001.zip]

Archive with 6 entries (6 files):
- Manuscript.docx
- Suplementary Figure 1_Heatplot_correlation_children_biochem vs RBC FA_.pdf
- Suplementary Figure 2_Heatplot_correlation_Adults_biochem vs RBC FA_.pdf
- Suplementary Figure 3_Heatplot_correlation_children_Food Groups vs RBC FA.pdf
- Suplementary Figure 4_Heatplot_correlation_Adults_FoodGroups vs RBC FA_.pdf
- Table S1.docx
